# Supplementary material for: Comprehensive Molecular Profiling of NPM1-Mutated Acute Myeloid Leukemia Using RNAseq Approach
Source: Int J Mol Sci. 2024 Mar 24;25(7):3631. doi: 10.3390/ijms25073631 (PMC11011776; doi:10.3390/ijms25073631)
Supplement: Supplementary file 1 [file ijms-25-03631-s001.zip]

Archive with 2 entries (2 files):
- Supplementary.Figures.pdf
- Supplementary.Tables.xlsx
